# Supplementary material for: Exploring food system resilience to the global polycrisis in six Asian countries
Source: Front Nutr. 2024 Apr 16;11:1347186. doi: 10.3389/fnut.2024.1347186 (PMC11059780; doi:10.3389/fnut.2024.1347186)
Supplement: Supplementary file 1 [file Table_1.XLSX]

## Sheet: Data
Year	Country	1.Exchange rate	2.Ratio of affected people to the total population (%)	5.Crop production index (2014-2016 = 100)	6.Fertilizer consumption (kg per hectare of arable land)	7.Livestock production index (2014-2016 = 100)	8a.Food import NCD-protect	8b.Food import NCD-risk	9.Mobile cellular subscription	10.Social capital index	11.LCS	11.LCS_not coping	11.LCS_stress	11.LCS_crisis	11.LCS_emergency	12.rCSI	12a.rCSI_low	12a.rCSI_med	12a.rCSI_high	13.Food price inflation	14.Food Price Anomalies (IFPA), rice	15.Food Price Anomalies (IFPA), wheat	16.Per capita food supply variability	17.Prevalence of moderate or severe food insecurity	18.Percent of the population who cannot afford a healthy diet
2010	KGZ	45.9643	0.16	89.06	22.6595	87.91	156.9	52.6	96.2016	42.49										6.86858			50
2011	KGZ	46.1439		92.13	19.1684	88.4	129.1	65	113.053	46.61										25.7501			16
2012	KGZ	47.0045	0.2	88.89	24.3162	89.64	188	66.8	120.702	47.88										-3.88883			18
2013	KGZ	48.4381		94.91	27.4302	91.2	156.5	50.6	117.797	48.24										5.42628			21
2014	KGZ	53.6541		90.47	32.0006	97.74	366.5	104.4	130.081	48.12										8.25227			17
2015	KGZ	64.4621	0.28	103.85	10.4036	99.9	23.1	51.5	128.14	48.71										3.84323		0.2	18
2016	KGZ	69.9141		105.69	12.6934	102.37	27.9	43	126.506	58.11										-6.46465		-0.6	15
2017	KGZ	68.8667	0	107.19	7.69035	104.34	61.5	73.8	138.337	55										2.50726		-0.1	32	6.3	56.3
2018	KGZ	68.8403		109.07	21.2298	106.28	51.8	81.7	140.359	55.37		25.01	48.64	16.59	9.76	5.3				-2.15349		0.1	26	6.3	47.2
2019	KGZ	69.7893		109.81	22.6697	109.6	129	124.7	136.354	56.43		41.7	31.6	21.8	4.9	3.8				1.41		0.3	29	6.4	45
2020	KGZ	77.3461		108.75	22.6464	111.72	105.8	97.9	132.47	56.27		20.12	68.24	9.06	2.59	5.6				11.64		1.33	33	6.6	55.3
2021	KGZ	84.6408		97.65		111.79	164.6	100.8	130.382	51.03		31.6	32.9	23.7	11.8	8.2				18.0569		-0.45	33	6.9	58.2
2022	KGZ	84.12	0.2							51.53										16.171		0.53
2023	KGZ									52.43
2010	PHL	45.1097	5.9	92.49	151.435	88.99	110.7	23.1	87.8625	55.98										3.98447			35
2011	PHL	43.3131	12.2	96.89	144.861	90.64	88	17	97.7702	55.38										5.4836			60
2012	PHL	42.2288	12.8	100.4	118.351	93.45	99.2	15.2	104.025	59.06										2.67617			77
2013	PHL	42.4462	25.7	99.79	155.875	96.2	76.2	16.7	103.133	59.59										2.54098			75
2014	PHL	44.3952	13.1	102.04	157.344	97.2	6.1	0.9	109.87	60.53										5.77024			62
2015	PHL	45.5028	3.9	100.38	139.423	101.67	108	21.1	114.371	62.3										1.91377	-0.6		9
2016	PHL	47.4925	5.3	97.58	169.625	101.13	130.5	40.4	114.514	61.21										1.58232	-0.4		10
2017	PHL	50.4037	4.6	103.23	212.599	97.94	36.7	15.3	112.398	61.27										3.05031	-0.3		24		70.1
2018	PHL	52.6614	8.9	102.76	169.001	98.14	62.7	15.8	123.976	60.37										6.84113	0.2		30	41.2	70
2019	PHL	51.7958	6.3	101.62	195.484	100.09	74.4	37.4	151.587	59.62										2.10695	-1.4		41	42.7	68.4
2020	PHL	49.6241	5.5	102.86	209.168	94.22	44.1	27.6	133.326	60.14										2.73204	-0.71		42	43.8	74.2
2021	PHL	49.2546	11	105.01		86.45	41.3	34.4	143.436	60.8										5.21274	-0.23		31		74
2022	PHL	54.4778	6.9						144.043	60.78		30.69	36.83	28.38	4.1		12	100	12	4.50926	-0.07
2023	PHL									64.66
2010	BGD	69.6493	0.6	89.65	212.964	89.16			45.7735	44.72										9.2674			20
2011	BGD	74.1524	1.11	93.78	255.765	91.98			56.1668	45.7										13.1272			39
2012	BGD	81.8627	3.72	94.27	260.443	94.6			63.8961	48.74										3.39597			41
2013	BGD	78.1032	0.99	96.58	254.6	95.87			75.669	47.53										7.92642			35
2014	BGD	77.6414	2.06	98.76	279.22	98.41			81.3446	48.15										7.94607			35
2015	BGD	77.9469	2.58	100.69	298.966	99.82			83.2388	45.38										6.06	-0.7	-0.7	19	32.2
2016	BGD	78.4681	1.94	100.55	289.402	101.77			85.1032	45.86										4.49591	0.6	-0.7	31	31.9
2017	BGD	80.4375	7.09	108.47	303.713	107.1			93.2946	48.59										7.16987	1.6	0.6	31	31.5	75.3
2018	BGD	83.4662	0.01	108	318.467	109.92			98.8317	46.7										6.23053	-0.4	0.3	31	31.5	72.5
2019	BGD	84.4535	4.76	109.87	316.021	105.24			100.034	52.78										5.56	-1.2	0.3	38	31.9	70.8
2020	BGD	84.8714	4.81	111.84	320.913	113.97			105.291	52.47		8.3	23.7	41.1	26.9					5.77	0.97	-0.05	38	31.7	68.7
2021	BGD	85.0838	0.93	117.01		115.23			108.909	49.99										5.30076	0.27	0.95	34	31.1	66.1
2022	BGD	91.7455	4.79						105.264	53.99		42.5	27.5	28.6	1.4	4.28				7.73542	-0.13	2.67
2023	BGD									50.95		47.1	24.5	26.3	2	2.48
2010	LAO	8254.16		57.92		103.94	20.4	14.9	63.3106	50.51										8.25744			41
2011	LAO	8029.26	7.28	64.61		118.25	27.5	11.9	85.4204	50.51										10.3744			31
2012	LAO	8006.58		69.68		112.69	0.8	2.6	66.0644	53.2										5.67735			31
2013	LAO	7833.23	9.25	74.44		86.74	1.5	6.6	69.8802	55.17										12.5625			29
2014	LAO	8042.42	0.01	90.44		84.49	1.9	7.8	69.0222	49.84										6.9758			27
2015	LAO	8127.61	0.71	103.8		111.79	2.3	8.5	54.9128	49.84										4.54312	-0.1		42
2016	LAO	8124.37	0.38	105.76		103.72	29.6	69.8	57.4416	49.84										4.30334	0.1		55
2017	LAO	8244.84	0	97.29		122.06	22.1	1.7	53.0417	49.7										-0.0711753	0		58		75.3
2018	LAO	8401.33	10.53	99.12		103.19	14	28	51.5459	44.87										1.23592	-0.2		41		73.6
2019	LAO	8679.41	7.04	97.93		171.87	222.9	244.8	64.2941	42.21										4.66582	-0.2		18	29.4	72.7
2020	LAO	9045.79	0.97	101.85		169.36	145.2	78.4	63.348	45.19										8.6847	0.2		25	31.8	74.7
2021	LAO	9697.92	0.35	113.14		182.65	65.7	47.5	64.9554	45.75										3.01543	-0.43		28	34.1	74
2022	LAO	14035.2	0.57							47		40.7177	31.2408	19.7374	8.30408		5.12038	5.12038	5.12038	21.7655	0.97
2023	LAO									45.5		40.8101	36.9111	15.7475	6.53136		5.62094	5.62094	5.62094
2010	LKA	113.064	3.7	98.64	229.048	73.54	147.2	55	83.989	49.13										7.73997			41
2011	LKA	110.565	6.5	96.07	257.315	71.47	176.4	56.4	87.822	52.07										8.38243			64
2012	LKA	127.603	11	97.45	205.855	89	136.8	54.6	91.9861	51.78										9.38617			81
2013	LKA	129.069	0.4	103.51	173.986	92.04	36	31.5	96.1356	53.11										8.64535			85
2014	LKA	130.565	14.2	96.87	261.315	92.34	106.4	46	104.16	54.31										5.20212			68
2015	LKA	135.857	0.1	105.04	190.095	98.56	84.9	55.9	112.012	52.66										5.36474	-0.6	-1.3	25	5.9
2016	LKA	145.582	5.6	98.1	126.263	109.1	43	57.6	120.404	57.02										3.143	0.3	0.1	36	5.8
2017	LKA	152.446	5.6	86.26	117.394	110.64	85.3	31.9	131.117	59.09										11.347	0.4	-0.4	29	6.5	56.6
2018	LKA	162.465	1.4	99.37	138.296	115.65			140.324	57.44										-0.106098	-0.1	0.4	23	7.6	52
2019	LKA	178.745	3.5	101.09	189.217	113.66	65.5	45.9	130.961	55.22										0.703145	0.3	0	17	8.9	48.5
2020	LKA	185.593	0.7	108.94	297.774	123.86	59.1	55.5	136.912	56.14										12.2554	0.2	-0.31	5	10	54
2021	LKA	198.764	1.5	114.37		126.25	68.2	44.2	141.292	55.08										11.1289	0.49	0.95	9	10.9	55.5
2022	LKA	314.503	0.8						143.079	54.41		27.89	32.63	35.23	4.25		11.6519	11.6519	11.6519	59.8251	0.85	5.41
2023	LKA									56.64		17.81	34.61	39.56	8.02		12.3111	12.3111	12.3111
2010	PAK	85.1938	10.5	89.98	138.305	73.98	11.8	13.1	51.0072	33.96										16.91			12
2011	PAK	86.3434	2.7	98.54	128.523	76.63	13.7	1.7	54.8303	42.05										14.81			10
2012	PAK	93.3952	2.5	94.49	117.362	79.25	12.3		59.4203	45.16										8.55			10
2013	PAK	101.629	0.8	101	135.703	106.31	11.4	0.5	62.2084	43.74										8.14			9
2014	PAK	101.1	1.2	102.44	134.854	97.93	12.6	0.6	65.1913	45.15										5.86			17
2015	PAK	102.769	1	97.14	137.472	100.59	14.7	1.8	59.6768	44.26										0.57	-1.2	-0.5	19	14.1
2016	PAK	104.769	0	100.42	144.563	101.48		0.2	63.9218	42.34										2.45	-0.5	-0.1	19	12.1
2017	PAK	105.455	0	105.3	152.479	109.95	15.7	0.4	66.7926	43.61										3.29	0.3	-0.2	21	12.8	81
2018	PAK	121.824	0	94.81	152.724	113.49	14.9	0.4	70.0794	46.5										2.21	0.7	-0.2	26	14.2	79.8
2019	PAK	150.036	2.2	101.62	152.385	117.91	15.2	0.5	74.0756	47.49		22.11	16.66	26.42	34.8		31	46	23	10.62	0.2	0.3	15	24.3	81.4
2020	PAK	161.838	1.1	106.11	155.151	122.2	19.7	2.9	77.3006	50.66		50	29	10	12		65	29	6	15.54	0.26	1.04	23	32.6	83.5
2021	PAK	162.906	0	116.81		126.64	20.6	3.2	81.5513	47.84		36.06	23.28	26.07	14.6		41	48	11	10.56	0.15	0.01	22	42.3	82.8
2022	PAK	204.867	14						81.7469	46.65		24	23	43	9		32	56	13	24.66	-0.35	0.58
2023	PAK									48.64

## Sheet: Data_Covid19 Indicators
Year/Month	Country	Stringency Index	Economic Support Index
2020/01	KGZ	2.04	0
2020/02	KGZ	14.4641	0
2020/03	KGZ	51.179	25
2020/04	KGZ	92.0067	42.5
2020/05	KGZ	84.8406	84.84
2020/06	KGZ	81.479	50
2020/07	KGZ	83.2403	50
2020/08	KGZ	80.059	50
2020/09	KGZ	68.798	50
2020/10	KGZ	59.5113	55.2419
2020/11	KGZ	53.3933	50
2020/12	KGZ	48.7126	50
2021/01	KGZ	41.58	25
2021/02	KGZ	36.7057	25
2021/03	KGZ	48.3697	58.4677
2021/04	KGZ	53.208	48.3333
2021/05	KGZ	52.509	75
2021/06	KGZ	55.0933	25
2021/07	KGZ	57.41	68.5484
2021/08	KGZ	56.1548	75
2021/09	KGZ	45.8293	75
2021/10	KGZ	49.07	75
2021/11	KGZ	44.752	75
2021/12	KGZ	45.5771	75
2022/01	KGZ	47.22	75
2022/02	KGZ	44.0457	75
2022/03	KGZ	36.11	75
2022/04	KGZ	36.11	75
2022/05	KGZ	36.11	75
2022/06	KGZ	34.442	75
2022/07	KGZ	33.33	75
2022/08	KGZ	33.33	75
2022/09	KGZ	14.8133	75
2022/10	KGZ	11.11	75
2022/11	KGZ	11.11	75
2022/12	KGZ	11.11	75
2020/01	PHL	3.13581	0
2020/02	PHL	23.8497	0
2020/03	PHL	64.8445	0
2020/04	PHL	100	49.1667
2020/05	PHL	94.5077	20.5645
2020/06	PHL	78.7369	12.5
2020/07	PHL	77.3881	32.2581
2020/08	PHL	75.2087	25
2020/09	PHL	67.13	58.3333
2020/10	PHL	68.2639	75
2020/11	PHL	68.98	75
2020/12	PHL	66.8277	75
2021/01	PHL	71.5806	25
2021/02	PHL	72.2225	30.3571
2021/03	PHL	74.4745	1.6129
2021/04	PHL	77.9657	4.16667
2021/05	PHL	69.8503	0
2021/06	PHL	73.706	0
2021/07	PHL	71.5471	0
2021/08	PHL	77.3919	0
2021/09	PHL	74.8047	0
2021/10	PHL	76.5806	0
2021/11	PHL	67.595	0
2021/12	PHL	66.0687	0
2022/01	PHL	64.0735	0
2022/02	PHL	57.9504	0
2022/03	PHL	57.6187	0
2022/04	PHL	28.815	0
2022/05	PHL	30.8258	0
2022/06	PHL	30.645	0
2022/07	PHL	30.5061	0
2022/08	PHL	30.4581	0
2022/09	PHL	30.3827	8.33333
2022/10	PHL	30.3232	0
2022/11	PHL	25.4153	0
2022/12	PHL	25.41	0
2020/01	BGD	3.58387	0
2020/02	BGD	13.89	0
2020/03	BGD	44.4152	10.4839
2020/04	BGD	91.4833	62.5
2020/05	BGD	90.6194	60.4839
2020/06	BGD	68.75	50
2020/07	BGD	77.4045	50
2020/08	BGD	80.09	50
2020/09	BGD	80.09	50
2020/10	BGD	80.09	50
2020/11	BGD	80.09	50
2020/12	BGD	80.09	50
2021/01	BGD	80.27	50
2021/02	BGD	81.02	50
2021/03	BGD	81.169	50
2021/04	BGD	83.5153	50
2021/05	BGD	79.2097	48.3871
2021/06	BGD	78.702	0
2021/07	BGD	74.5826	0
2021/08	BGD	61.98	9.67742
2021/09	BGD	42.527	50
2021/10	BGD	38.8055	50
2021/11	BGD	37.04	50
2021/12	BGD	30.7658	50
2022/01	BGD	49.5816	4.83871
2022/02	BGD	50.9218	0
2022/03	BGD	14.6971	0
2022/04	BGD	13.89	0
2022/05	BGD	13.89	0
2022/06	BGD	13.89	0
2022/07	BGD	13.89	0
2022/08	BGD	13.89	0
2022/09	BGD	13.89	0
2022/10	BGD	13.89	0
2022/11	BGD	13.89	0
2022/12	BGD	13.89	0
2020/01	LAO	0	0
2020/02	LAO	0	0
2020/03	LAO	18.6981	0
2020/04	LAO	96.3	48.3333
2020/05	LAO	73.2994	62.5
2020/06	LAO	39.6567	62.5
2020/07	LAO	20.37	25
2020/08	LAO	36.11	36.2903
2020/09	LAO	36.11	75
2020/10	LAO	36.11	31.4516
2020/11	LAO	33.2067	81.6667
2020/12	LAO	29.63	87.5
2021/01	LAO	26.2835	87.5
2021/02	LAO	19.6432	87.5
2021/03	LAO	16.67	87.5
2021/04	LAO	36.3287	77.5
2021/05	LAO	79.6132	68.1452
2021/06	LAO	67.7453	87.5
2021/07	LAO	52.9139	87.5
2021/08	LAO	51.5516	87.5
2021/09	LAO	65.1207	87.5
2021/10	LAO	75	87.5
2021/11	LAO	75.436	87.5
2021/12	LAO	71.3	87.5
2022/01	LAO	69.0516	87.5
2022/02	LAO	67.9246	87.5
2022/03	LAO	70.2155	100
2022/04	LAO	65.74	100
2022/05	LAO	54.6355	100
2022/06	LAO	42.3273	100
2022/07	LAO	42.32	100
2022/08	LAO	42.0697	83.871
2022/09	LAO	42.04	65
2022/10	LAO	39.7413	0
2022/11	LAO	36.95	57.5
2022/12	LAO	30.2242	75
2020/01	LKA	1.25419	0
2020/02	LKA	8.90517	0
2020/03	LKA	54.5694	0
2020/04	LKA	91.4197	11.6667
2020/05	LKA	80.2577	50
2020/06	LKA	60.8047	35
2020/07	LKA	52.2677	50
2020/08	LKA	41.041	50
2020/09	LKA	27.684	50
2020/10	LKA	33.3039	50
2020/11	LKA	51.559	50
2020/12	LKA	65.4871	50
2021/01	LKA	79.7635	50
2021/02	LKA	79.17	50
2021/03	LKA	79.17	50
2021/04	LKA	42.363	50
2021/05	LKA	85.0068	50
2021/06	LKA	83.2113	50
2021/07	LKA	84.26	50
2021/08	LKA	84.019	50
2021/09	LKA	80.56	50
2021/10	LKA	66.6448	50
2021/11	LKA	53.2563	50
2021/12	LKA	55.1155	50
2022/01	LKA	53.7929	33.0645
2022/02	LKA	52.2804	25
2022/03	LKA	36.7955	25
2022/04	LKA	32.6667	25
2022/05	LKA	30.5671	25
2022/06	LKA	30.56	22.5
2022/07	LKA	30.56	0
2022/08	LKA	30.559	0
2022/09	LKA	29.2843	0
2022/10	LKA	25.93	0
2022/11	LKA	25.93	0
2022/12	LKA	23.6881	0
2020/01	MMR	0	0
2020/02	MMR	2.78	0
2020/03	MMR	29.899	0
2020/04	MMR	80.5543	1.25
2020/05	MMR	82.231	6.04839
2020/06	MMR	80.56	0
2020/07	MMR	79.2435	0
2020/08	MMR	76.4616	0
2020/09	MMR	79.9207	0
2020/10	MMR	80.4819	53.2258
2020/11	MMR	79.63	75
2020/12	MMR	75.93	75
2021/01	MMR	73.5984	75
2021/02	MMR	71.8571	75
2021/03	MMR	77.1216	75
2021/04	MMR	77.7167	75
2021/05	MMR	72.22	75
2021/06	MMR	70.046	75
2021/07	MMR	68.3542	75
2021/08	MMR	66.2	75
2021/09	MMR	66.71	75
2021/10	MMR	83.3645	75
2021/11	MMR	72.9317	65.8333
2021/12	MMR	75.511	62.5
2022/01	MMR	70.5206	62.5
2022/02	MMR	67.5929	61.6071
2022/03	MMR	78.7	51.2097
2022/04	MMR	66.3147	37.5
2022/05	MMR	53.1497	0
2022/06	MMR	54.8167	0
2022/07	MMR	58.5977	0
2022/08	MMR	54.63	0
2022/09	MMR	44.9697	0
2022/10	MMR	40.74	0
2022/11	MMR	40.74	0
2022/12	MMR	39.1884	0
2020/01	PAK	0.26871	0
2020/02	PAK	10.439	0
2020/03	PAK	55.7352	0
2020/04	PAK	93.6727	30.8333
2020/05	PAK	86.2297	58.871
2020/06	PAK	63.6117	75
2020/07	PAK	66.461	75
2020/08	PAK	53.2003	75
2020/09	PAK	44.3523	75
2020/10	PAK	59.961	75
2020/11	PAK	54.1687	75
2020/12	PAK	64.35	75
2021/01	PAK	61.6029	75
2021/02	PAK	50.46	75
2021/03	PAK	52.0742	75
2021/04	PAK	65.8347	75
2021/05	PAK	68.6229	75
2021/06	PAK	60.4783	75
2021/07	PAK	68.1268	75
2021/08	PAK	69.0094	75
2021/09	PAK	62.6563	64.1667
2021/10	PAK	44.4352	42.7419
2021/11	PAK	42.5577	50
2021/12	PAK	47.1584	64.5161
2022/01	PAK	51.4668	75
2022/02	PAK	57.3725	75
2022/03	PAK	52.3429	75
2022/04	PAK	43.6157	75
2022/05	PAK	42.8045	75
2022/06	PAK	42.2763	75
2022/07	PAK	41.3577	42.7419
2022/08	PAK	40.7981	25
2022/09	PAK	40.5577	75
2022/10	PAK	40.55	75
2022/11	PAK	40.55	75
2022/12	PAK	40.5455	75

## Sheet: Metadata
No	Indicator	Unit	Definition	Source	URL
1	Exchange rate	Local currency units per USD	Annual exchange rates, Local currency Units (LCU) per US dollar	FAOSTAT	https://www.fao.org/faostat/en/#data/PE
2	Ratio of affected people to the total population	% of total population	Total number of people affected by natural disasters. Natural disasters include biological (animal accident, epidemic, insect infestation), climatological (drought, glacial lake outburst, wildfire), geophysical (earthquake, mass movement - dry, volcanic activity), hydrological (flood, landslide, wave action), and meteorological disasters (storm, extreme temperature, fog). Total people affected in…	EM-DAT	https://www.emdat.be/
3	COVID-19 Stringency Index	Index (0-100)	Composite indicator calculated by using nine scaled indicators, including eight containment and closure policy indicators (school closing, workplace closing, cancel public events, restrictions on gatherings, close public transport, stay at home requirements, restrictions on internal movement, and international travel controls) and one indicators of public information campaigns, rescaled to a valu…	OxCGRT	https://github.com/OxCGRT/covid-policy-dataset/blob/main/data/OxCGRT_simplified_v1.csv
4	COVID-19 Economic Support Index	Index (0-100)	Composite measure based on four indicators: direct transfers to people not working due to the pandemic; debt relief for households; fiscal spending to stimulate the economy; and international support. It is rescaled to a value from 0 to 100 (100 = highest).	OxCGRT	https://github.com/OxCGRT/covid-policy-dataset/blob/main/data/OxCGRT_simplified_v1.csv
5	Crop production index (2014-2016 = 100)	Index	Crop production index shows agricultural production for each year relative to the base period 2014-2016. It includes all crops except fodder crops. Regional and income group aggregates for the FAO's production indexes are calculated from the underlying values in international dollars, normalized to the base period 2014-2016.	World Bank	https://databank.worldbank.org/source/world-development-indicators#
6	Fertilizer consumption	Kg per hectare of arable land	Fertilizer consumption measures the quantity of plant nutrients used per unit of arable land. Fertilizer products cover nitrogenous, potash, and phosphate fertilizers (including ground rock phosphate). Traditional nutrients--animal and plant manures--are not included. For the purpose of data dissemination, FAO has adopted the concept of a calendar year (January to December). Some countries compil…	World Bank	https://databank.worldbank.org/source/world-development-indicators#
7	Livestock production index (2014-2016 = 100)	Index	Livestock production index includes meat and milk from all sources, dairy products such as cheese, and eggs, honey, raw silk, wool, and hides and skins.	World Bank	https://databank.worldbank.org/source/world-development-indicators#
8	Food import NCD-protect, NCD-risk food groups	Kg per capita	Annual food import at national level.	UN Comtrade	https://comtradeplus.un.org/
9	Mobile cellular subscription	Number/100 people	Mobile cellular telephone subscriptions are subscriptions to a public mobile telephone service that provide access to the PSTN using cellular technology. The indicator includes (and is split into) the number of postpaid subscriptions, and the number of active prepaid accounts (i.e. that have been used during the last three months). The indicator applies to all mobile cellular subscriptions that o…	World Bank	https://databank.worldbank.org/source/world-development-indicators#
10	Social capital index	Index	The social capital pillar measures the strength of personal and social relationships, institutional trust, social norms, and civic participation in a country.	Legatum Institute/ FSCI	https://prosperity.com/rankings
11	Reduced Coping Strategy Index (rCSI)	Score (or % households)	The reduced Coping Strategies Index (rCSI) measures the frequency and severity of household behaviors when faced with shortages of food or financial resources to buy food. It is calculated using five standard food consumption-based strategies and severity weighting, a higher score indicates more frequent and/or extreme negative coping strategies. It measures the proportion of population using ext…	WFP	Data were provided by WFP Regional Bangkok Bureau
11	Low rCSI	% households	If rCSI score between 0 and 3.	WFP	Data were provided by WFP Regional Bangkok Bureau
11	Medium rCSI	% households	If rCSI score between 4 and 18.	WFP	Data were provided by WFP Regional Bangkok Bureau
11	High rCSI	% households	If rCSI score higher or equal 19.	WFP	Data were provided by WFP Regional Bangkok Bureau
12	Livelihood coping strategy (LCS)	% households	The Livelihood Coping Strategies – Food Security (LCS-FS) is an indicator used to understand households' medium and longer-term coping capacity in response to lack of food or lack of money to buy food and their ability to overcome challenges in the future. The indicator is derived from a series of questions regarding the households’ experiences with livelihood stress and asset depletion to cope w…	WFP	Data were provided by WFP Regional Bangkok Bureau
12	LCS not coping	% households	Households do not rely on coping strategies to buy food.	WFP	Data were provided by WFP Regional Bangkok Bureau
12	LCS stress coping	% households	The stress strategies indicate a decrease in the household’s capacity to manage future shocks due to a current reduction in resources or increase in debts.	WFP	Data were provided by WFP Regional Bangkok Bureau
12	LCS crisis coping	% households	The crisis strategies directly reduces future productivity, including human capital formation.	WFP	Data were provided by WFP Regional Bangkok Bureau
12	LCS emergency coping	% households	Emergency strategies affects future productivity but are extremely difficult to reverse or more dramatic in nature.	WFP	Data were provided by WFP Regional Bangkok Bureau
13	Food price inflation	%	Measured in terms of the annual growth rate	FAOSTAT	https://www.fao.org/faostat/en/#data/CP
14	Food Price Anomalies (IFPA), by type of product (Rice)	Number	The indicator of food price anomalies (IFPA) identifies market prices that are abnormally high. The IFPA relies on a weighted compound growth rate that accounts for both within year and across year price growth. The indicator directly evaluates growth in prices over a particular month over many years, taking into account seasonality in agricultural markets and inflation, allowing to answer the qu…	FAOSTAT	https://www.fao.org/faostat/en/#data/SDGB
15	Food Price Anomalies (IFPA), by type of product (Wheat)	Number	The indicator of food price anomalies (IFPA) identifies market prices that are abnormally high. The IFPA relies on a weighted compound growth rate that accounts for both within year and across year price growth. The indicator directly evaluates growth in prices over a particular month over many years, taking into account seasonality in agricultural markets and inflation, allowing to answer the qu…	FAOSTAT	https://www.fao.org/faostat/en/#data/SDGB
16	Food supply variability	Kcal/capita/day	This indicator uses the data on dietary energy supply from the Food Balance Sheet to measure annual fluctuations in the per capita food supply (kcal), represented as the standard deviation over the previous five years per capita food supply. Food supply variability results from a combination of instability and responses in production, trade, consumption, and storage, in addition to changes in gov…	FAOSTAT	https://www.fao.org/faostat/en/#data/FS
17	% population experiencing moderate or severe food insecurity	% population	The prevalence of moderate or severe food insecurity is an estimate of the percentage of people in the population who live in households classified as moderately or severely food insecure. The assessment is conducted using data collected with the Food Insecurity Experience Scale (FIES) or a compatible experience-based food security measurement questionnaire. The threshold to classify "moderate or…	FAOSTAT	https://www.fao.org/faostat/en/#data/FS
18	% population who cannot afford a healthy diet	% population	Proportion of the population whose food budget is below the cost of a healthy diet. The food budget is defined as 52% of household income, based on the average share of income that households in low-income countries spend on food. Income data are provided by the World Bank's Poverty and Inequality Platform. A value of zero indicates a null or a small number rounded down at the current precision l…	FAOSTAT	https://www.fao.org/faostat/en/#data/FS

## Sheet: Abbreviations
Abbrevation	Definition
KGZ	Kyrgyz Republic
PHL	Philippines
BGD	Bangladesh
LAO	Lao PDR
LKA	Sri Lanka
PAK	Pakistan
LCS	Livelihood coping strategy
11.LCS_not%	Livelihood coping strategy - no use of stress, crisis, or emergency strategies
11.LCS_stress%	Livelihood coping stress strategies
11.LCS_crisis%	Livelihood coping crisis strategies
11.LCS_emer%	Livelihood coping emergency strategies
12.rCSI	Reduced coping strategy index
12a.rCSI_low	low CSI score
12a.rCSI_med	medium CSI score
12a.rCSI_high	high CSI score
